# Supplementary material for: Virulence of Vibrio alginolyticus Accentuates Apoptosis and Immune Rigor in the Oyster Crassostrea hongkongensis
Source: Front Immunol. 2021 Sep 21;12:746017. doi: 10.3389/fimmu.2021.746017 (PMC8490866; doi:10.3389/fimmu.2021.746017)
Supplement: Supplementary file 1 [file DataSheet_1.zip]

Archive with 6 entries (5 files):
- supplementary material/Supplementary Table 1.xlsx
- supplementary material/Supplementary Table 2.xlsx
- supplementary material/Supplementary Table 3.xlsx
- supplementary material/Supplementary Table 4.xlsx
- supplementary material/supplementary material_R0825.docx
- supplementary material/
