# Supplementary material for: Virulence of Vibrio alginolyticus Accentuates Apoptosis and Immune Rigor in the Oyster Crassostrea hongkongensis
Source: Front Immunol. 2021 Sep 21;12:746017. doi: 10.3389/fimmu.2021.746017 (PMC8490866; doi:10.3389/fimmu.2021.746017)
Supplement: Supplementary file 1 [file DataSheet_1.zip › supplementary material/Supplementary Table 1.xlsx]

## Sheet: Sheet1
Supplementary Table 1. Summary of Primers used in the study
Primer name	Primer sequence(5’-3’)
dsEGFP-F	GGATCCTAATACGACTCACTATAGGACAAGTTCAGCGTGTCCG	RNAi
dsEGFP-R	GGATCCTAATACGACTCACTATAGGTTCACCTTGATGCCGTTC	RNAi
P53 traget protein1-F	TACACATCGTTGCCTCGGAA	ORF of P53 traget protein1
P53 traget protein1-R	GTCGATACTAAAGGATTTAT	ORF of P53 traget protein1
P53t-F	ATCTGCCTGGTGTTGTGC	RNAi
P53t-R	GTGCCACTGTTCATTTCTTG	RNAi
dsP53t-F	GGATCCTAATACGACTCACTATAGG ATCTGCCTGGTGTTGTGC	RNAi
dsP53t-R	GGATCCTAATACGACTCACTATAGG GTGCCACTGTTCATTTCTTG	RNAi
GADPH-F	GGATTGGCGTGGTGGTAGAG	Real time RT-PCR
GADPH-R	GTATGATGCCCCTTTGTTGAGTC	Real time RT-PCR
qP53t-F	TTGCATGTACGTCCGTCTTT	Real time RT-PCR
qP53t-R	CCCTCCCTTTTTCACAATGA	Real time RT-PCR
