# Supplementary material for: Virulence of Vibrio alginolyticus Accentuates Apoptosis and Immune Rigor in the Oyster Crassostrea hongkongensis
Source: Front Immunol. 2021 Sep 21;12:746017. doi: 10.3389/fimmu.2021.746017 (PMC8490866; doi:10.3389/fimmu.2021.746017)
Supplement: Supplementary file 1 [file DataSheet_1.zip › supplementary material/Supplementary Table 2.xlsx]

## Sheet: Sheet1
Supplementary Table 2. Summary of protein identification results
Sample name	Total spectra	Spectra	Unique Spetra	Peptide	Unique Peptides	Protein
Crassotrea_hongkongensis	296436	52276	43964	16510	15374	4065
