# Supplementary material for: Virulence of Vibrio alginolyticus Accentuates Apoptosis and Immune Rigor in the Oyster Crassostrea hongkongensis
Source: Front Immunol. 2021 Sep 21;12:746017. doi: 10.3389/fimmu.2021.746017 (PMC8490866; doi:10.3389/fimmu.2021.746017)
Supplement: Supplementary file 1 [file DataSheet_1.zip › supplementary material/Supplementary Table 3.xlsx]

## Sheet: Sheet1
Supplementary Table 3. Comparative analysis of identified proteins
Up-regulated DEPs
	Protein_ID	NCBInr Description	COG Score	COG E-value	COG ID	COG Function-Description	COG Code	COG Function-Categories	KEGG(ko_id|rank|evalue|score|identity|ko_definition)	GO Biological_Process	GO Molecular_Function	GO Cellular_Component
Common DEPs	Gglean029930.1	hypothetical protein CGI_10011433 [Crassostrea gigas]	-	-	-	-	-	-	-	-	-	-
	Gglean011094.1	hypothetical protein CGI_10023866 [Crassostrea gigas]	-	-	-	-	-	-	K13912|1|3e-64|216|crg:105319838| deleted in malignant brain tumors 1 protein	-	-	-
	Gglean026462.1	hypothetical protein CGI_10025870 [Crassostrea gigas]	63.9	3e-08	COG3291	PKD repeat	S	Function unknown	K01316|1|1e-76|278|adf:107358384| enterokinase [EC:3.4.21.9]	-	-	-
	Gglean031413.1	hypothetical protein CGI_10018996 [Crassostrea gigas]	-	-	-	-	-	-	-	-	-	-
	Gglean005922.1	hypothetical protein CGI_10001847 [Crassostrea gigas]	-	-	-	-	-	-	-	-	-	-
	Gglean002873.1	hypothetical protein CGI_10023566 [Crassostrea gigas]	-	-	-	-	-	-	-	-	-	-
	Gglean016301.1	Calcium-dependent protein kinase isoform 2 [Crassostrea gigas]	50.8	9e-06	COG5126	Ca2+-binding protein, EF-hand superfamily	T	Signal transduction mechanisms	K02183|1|2e-19|85.5|obi:106872715| calmodulin	GO:0016310//phosphorylation	GO:0016301//kinase activity;GO:0005509//calcium ion binding	-
	Gglean002979.1	hypothetical protein CGI_10011447 [Crassostrea gigas]	-	-	-	-	-	-	-	-	-	-
	Gglean030809.1	hypothetical protein CGI_10009568 [Crassostrea gigas]	-	-	-	-	-	-	-	-	-	-
	Gglean030205.1	hypothetical protein CGI_10003060 [Crassostrea gigas]	57.8	4e-06	COG3468	Type V secretory pathway, adhesin AidA	MU	Cell wall/membrane/envelope biogenesis;Intracellular trafficking, secretion, and vesicular transport	K06051|1|2e-18|98.6|obi:106880385| delta	-	-	-
	Gglean004347.1	hypothetical protein CGI_10011047 [Crassostrea gigas]	-	-	-	-	-	-	K12230|1|6e-14|80.9|lgi:LOTGIDRAFT_154659| phosphoinositide 3-kinase adapter protein 1	GO:0009987//cellular process;GO:0007498//mesoderm development;GO:0007369//gastrulation;GO:0048729//tissue morphogenesis;GO:0035239//tube morphogenesis;GO:0090130//tissue migration;GO:0007424//open tracheal system development	-	-
	Gglean033933.1	Granulins [Crassostrea gigas]	-	-	-	-	-	-	-	-	-	-
	Gglean034756.1	Fibrillin-1 [Crassostrea gigas]	65.1	1e-08	COG2931	Ca2+-binding protein, RTX toxin-related	Q	Secondary metabolites biosynthesis, transport and catabolism	K17307|1|4e-77|285|aqu:100641326| fibulin 1/2	-	-	-
	Gglean027008.1	hypothetical protein CGI_10020439 [Crassostrea gigas]	-	-	-	-	-	-	K20234|1|1e-24|109|adf:107347718| docking protein 2!K14752|5|2e-06|57.0|dre:559168| docking protein 1	-	-	-
	Gglean018418.1	ATP-dependent DNA helicase recQ [Crassostrea gigas]	78.6	1e-15	COG0514	Superfamily II DNA helicase RecQ	L	Replication, recombination and repair	K03654|1|2e-22|98.2|crg:105330681| ATP-dependent DNA helicase RecQ [EC:3.6.4.12]!K10901|5|4e-15|76.6|aqu:100638121| bloom syndrome protein [EC:3.6.4.12]	-	-	-
	Gglean028919.1	interferon-induced protein 44-like protein [Crassostrea gigas]	-	-	-	-	-	-	-	GO:0006955//immune response;GO:0007049//cell cycle	GO:0005525//GTP binding	-
	Gglean011561.1	glutathione S-transferase mu class protein [Crassostrea ariakensis]	53.1	1e-06	COG0625	Glutathione S-transferase	O	Posttranslational modification, protein turnover, chaperones	K00799|1|5e-156|437|crg:105333880| glutathione S-transferase [EC:2.5.1.18]	GO:0008152//metabolic process	GO:0004364//glutathione transferase activity	-
V. alginolyticusWT specific DEPs	Gglean008844.1	extracellular superoxide dismutase [Cu-Zn]-like	-	-	-	-	-	-	K04565|1|5e-17|77.0|crg:105324007| superoxide dismutase, Cu-Zn family [EC:1.15.1.1]	GO:0006801//superoxide metabolic process;GO:0055114//oxidation-reduction process	GO:0046872//metal ion binding;GO:0004784//superoxide dismutase activity	-
	Gglean011704.1	hypothetical protein CGI_10018339 [Crassostrea gigas]	-	-	-	-	-	-	K03989|1|9e-19|85.9|bfo:BRAFLDRAFT_129974| complement component 4!K01301|2|6e-14|72.0|aqu:100631883| N-acetylated-alpha-linked acidic dipeptidase [EC:3.4.17.21]!K06642|3|6e-09|57.8|aqu:100633457| DNA-dependent protein kinase catalytic subunit [EC:2.7.11.1]	-	-	-
	Gglean034474.1	Protein TFG [Crassostrea gigas]	-	-	-	-	-	-	K09292|1|0.0|522|crg:105318836| protein TFG	-	-	-
	Gglean029476.1	DNA-directed RNA polymerase II subunit RPB9 [Crassostrea gigas]	48.9	5e-07	COG1594	DNA-directed RNA polymerase, subunit M/Transcription elongation factor TFIIS	K	Transcription	K03017|1|4e-73|217|crg:105329337| DNA-directed RNA polymerase II subunit RPB9	GO:0006351//transcription, DNA-templated	GO:0003899//DNA-directed RNA polymerase activity;GO:0003677//DNA binding;GO:0008270//zinc ion binding	GO:0005634//nucleus
	Gglean026210.1	-	-	-	-	-	-	-	-	-	-	-
	Gglean010455.1	hypothetical protein LOTGIDRAFT_183215 [Lottia gigantea]	-	-	-	-	-	-	K19363|1|1e-38|130|lgi:LOTGIDRAFT_183215| lipopolysaccharide-induced tumor necrosis factor-alpha factor	-	-	-
	Gglean011172.1	Neuropeptide FF receptor 2 [Crassostrea gigas]	-	-	-	-	-	-	K14071|1|2e-173|503|crg:105345137| leucokinin receptor!K04214|3|4e-22|101|hro:HELRODRAFT_175644| kappa-type opioid receptor!K08374|5|2e-09|64.7|sko:100376705| KISS1 receptor	-	-	-
	Gglean008813.1	Superoxide Dismutase [Crassostrea virginica]	-	-	-	-	-	-	K04565|1|4e-20|85.1|crg:105324007| superoxide dismutase, Cu-Zn family [EC:1.15.1.1]!K16627|2|1e-07|55.5|apla:101804513| superoxide dismutase, Cu-Zn family [EC:1.15.1.1]	GO:0006801//superoxide metabolic process;GO:0055114//oxidation-reduction process	GO:0046872//metal ion binding;GO:0004784//superoxide dismutase activity	-
	Gglean033903.1	hypothetical protein CGI_10011429 [Crassostrea gigas]	-	-	-	-	-	-	-	-	-	-
	Gglean002903.1	TNFAIP3-interacting protein 2 [Crassostrea gigas]	-	-	-	-	-	-	K16456|1|2e-25|115|bfo:BRAFLDRAFT_124674| centrosomal protein CEP55	-	-	-
	Gglean008470.1	PPPDE peptidase domain-containing protein 2 [Crassostrea gigas]	-	-	-	-	-	-	-		GO:0016787//hydrolase activity	GO:0044424//intracellular part
	Gglean011824.1	hypothetical protein CGI_10019963 [Crassostrea gigas]	-	-	-	-	-	-	-	-	-	-
	Gglean026810.1	Kelch-like protein 24 [Crassostrea gigas]	55.1	4e-06	COG3055	N-acetylneuraminic acid mutarotase	M	Cell wall/membrane/envelope biogenesis	K10461|1|0.0|1232|crg:105334682| kelch-like protein 24/35!K10444|3|1e-167|493|lgi:LOTGIDRAFT_109572| kelch-like protein 6	-	-	-
	Gglean011073.1	DnaJ-like protein subfamily C member 17 [Crassostrea gigas]	77	5e-14	COG0484	DnaJ-class molecular chaperone with C-terminal Zn finger domain	O	Posttranslational modification, protein turnover, chaperones	K09537|1|0.0|514|crg:105331705| DnaJ homolog subfamily C member 17		GO:0005488//binding	-
	Gglean007452.1	[3-methyl-2-oxobutanoate dehydrogenase [lipoamide]] kinase, mitochondrial [Crassostrea gigas]	-	-	-	-	-	-	K00905|1|8e-165|468|crg:105328662| [3-methyl-2-oxobutanoate dehydrogenase (acetyl-transferring)] kinase [EC:2.7.11.4]	GO:0009987//cellular process	-	-
	Gglean021438.1	metallothionein IV [Crassostrea ariakensis]	-	-	-	-	-	-	-	-	-	-
	Gglean029692.1	hypothetical protein CGI_10015395 [Crassostrea gigas]	-	-	-	-	-	-	K16642|1|7e-59|191|crg:105344949| pleiotrophin		GO:0008201//heparin binding	GO:0005576//extracellular region
	Gglean029048.1	Serine protease inhibitor dipetalogastin [Crassostrea gigas]	-	-	-	-	-	-	K06254|1|3e-49|182|crg:105343051| agrin	GO:0006508//proteolysis	GO:0008233//peptidase activity	-
	Gglean030125.1	hypothetical protein CGI_10008988 [Crassostrea gigas]	-	-	-	-	-	-	K00461|1|8e-23|101|bfo:BRAFLDRAFT_118620| arachidonate 5-lipoxygenase [EC:1.13.11.34]!K17095|2|9e-17|84.0|bfo:BRAFLDRAFT_123725| annexin A7/11		GO:0005509//calcium ion binding	-
	Gglean007209.1	Fibulin-2 [Crassostrea gigas]	57.8	4e-06	COG3210	Large exoprotein involved in heme utilization or adhesion	U	Intracellular trafficking, secretion, and vesicular transport	K10873|1|2e-157|500|crg:105329935| DNA repair and recombination protein RAD52	-	-	-
	Gglean016062.1	Collagen alpha-2(I) chain [Crassostrea gigas]	66.2	1e-09	COG3468	Type V secretory pathway, adhesin AidA	MU	Cell wall/membrane/envelope biogenesis;Intracellular trafficking, secretion, and vesicular transport	K19719|1|0.0|592|crg:105325218| collagen, type II, alpha	-	-	-
	Gglean027214.1	hypothetical protein CGI_10003408 [Crassostrea gigas]	-	-	-	-	-	-	K06546|1|1e-46|160|crg:105320764| CD164 antigen	-	-	-
	Gglean005485.1	hypothetical protein CGI_10021277 [Crassostrea gigas]	-	-	-	-	-	-	K10352|1|1e-28|123|crg:105329098| myosin heavy chain	-	-	-
	Gglean026370.1	phytanoyl-CoA dioxygenase, peroxisomal [Crassostrea gigas]	118	1e-30	COG5285	Ectoine hydroxylase-related dioxygenase, phytanoyl-CoA dioxygenase (PhyH) family	Q	Secondary metabolites biosynthesis, transport and catabolism	K11517|1|1e-55|192|sko:100377536| (S)-2-hydroxy-acid oxidase [EC:1.1.3.15]!K14325|2|7e-07|54.7|bfo:BRAFLDRAFT_126915| RNA-binding protein with serine-rich domain 1	-	-	-
	Gglean020102.1	Caprin-2 [Crassostrea gigas]	-	-	-	-	-	-	-	-	-	-
	Gglean004493.1	Cleft lip and palate transmembrane protein 1-like protein [Crassostrea gigas]	-	-	-	-	-	-	-	-	-	-
V. alginolyticus△vscC specific DEPs	Gglean005395.1	TATA element modulatory factor [Crassostrea gigas]	-	-	-	-	-	-	K20286|1|0.0|2173|crg:105329606| TATA element modulatory factor	-	-	-
	Gglean005072.1	hypothetical protein CGI_10008793 [Crassostrea gigas]	-	-	-	-	-	-	-	-	-	-
	Gglean024479.1	Heat shock 70 kDa protein 12B [Crassostrea gigas]	-	-	-	-	-	-	-	-	-	-
	Gglean032939.1	hypothetical protein CGI_10022416 [Crassostrea gigas]	-	-	-	-	-	-	-	-	-	-
	Gglean006831.1	Dynein heavy chain 7, axonemal [Crassostrea gigas]	-	-	-	-	-	-	K10408|1|0.0|7807|crg:105339827| dynein heavy chain, axonemal	GO:0007018//microtubule-based movement	GO:0005524//ATP binding;GO:0003777//microtubule motor activity	GO:0030286//dynein complex
	Gglean009752.1	Pyruvate kinase isozymes M1/M2 [Crassostrea gigas]	228	5e-67	COG0469	Pyruvate kinase	G	Carbohydrate transport and metabolism	K00873|1|0.0|681|crg:105335442| pyruvate kinase [EC:2.7.1.40]		GO:0016740//transferase activity	-
	Gglean010482.1	Polymerase delta-interacting protein 3 [Crassostrea gigas]	-	-	-	-	-	-	K12881|1|9e-09|61.6|mde:101895626| THO complex subunit 4	-	-	-
	Gglean009260.1	Collagen alpha-6(VI) chain [Crassostrea gigas]	-	-	-	-	-	-	K02599|1|2e-24|104|obi:106872296| Notch 1!K06238|5|3e-24|103|sasa:106585541| collagen, type VI, alpha	-	-	-
	Gglean003198.1	PREDICTED: lanC-like protein 2-like [Aplysia californica]	55.1	2e-06	COG4403	Lantibiotic modifying enzyme	V	Defense mechanisms	K17509|1|9e-42|162|cqu:CpipJ_CPIJ006058| pyruvate dehydrogenase phosphatase regulatory subunit!K19522|2|4e-25|112|fab:101816285| membrane transport protein XK	-	-	-
	Gglean001088.1	hypothetical protein LOTGIDRAFT_176355 [Lottia gigantea]	-	-	-	-	-	-	-	-	-	-
	Gglean026390.1	hypothetical protein CGI_10017501 [Crassostrea gigas]	-	-	-	-	-	-	-	-	-	-
	Gglean016274.1	Neural cell adhesion molecule 1 [Crassostrea gigas]	-	-	-	-	-	-	K06491|1|7e-07|53.1|crg:105326551| neural cell adhesion molecule	-	-	-
	Gglean027043.1	Ras-related protein Rab-31 [Crassostrea gigas]	82.8	3e-18	COG1100	GTPase SAR1 family domain	R	General function prediction only	K07891|1|4e-144|403|crg:105341728| Ras-related protein Rab-22	GO:0007264//small GTPase mediated signal transduction;GO:0006184//GTP catabolic process;GO:0006897//endocytosis;GO:0007032//endosome organization;GO:0015031//protein transport	GO:0005515//protein binding;GO:0003924//GTPase activity;GO:0005525//GTP binding	GO:0005769//early endosome;GO:0015629//actin cytoskeleton;GO:0005886//plasma membrane
	Gglean009749.1	Receptor-type tyrosine-protein phosphatase kappa [Crassostrea gigas]	55.1	4e-07	COG5599	Protein tyrosine phosphatase	T	Signal transduction mechanisms	K06776|1|1e-68|231|crg:105317766| receptor-type tyrosine-protein phosphatase kappa [EC:3.1.3.48]!K05695|5|2e-41|145|crg:105323004| receptor-type tyrosine-protein phosphatase F [EC:3.1.3.48]	-	-	-
	Gglean013292.1	Toll-like receptor 6 [Crassostrea gigas]	-	-	-	-	-	-	K05398|1|4e-75|258|crg:105329274| toll-like receptor 1!K10160|2|2e-46|179|crg:105327406| toll-like receptor 4	-	-	-
	Gglean031416.1	tRNA wybutosine-synthesizing protein 1-like protein [Crassostrea gigas]	222	9e-65	COG0731	Wyosine [tRNA(Phe)-imidazoG37] synthetase, radical SAM superfamily	J	Translation, ribosomal structure and biogenesis	K15449|1|0.0|1358|crg:105331497| tRNA wybutosine-synthesizing protein 1 [EC:4.1.3.44]	GO:0008152//metabolic process	GO:0051536//iron-sulfur cluster binding;GO:0003824//catalytic activity	-
	Gglean016668.1	Sex-regulated protein janus-A [Crassostrea gigas]	-	-	-	-	-	-	K01112|1|3e-83|246|crg:105328285| phosphohistidine phosphatase [EC:3.1.3.-]	-	-	-
	Gglean022241.1	Putative thiopurine S-methyltransferase [Crassostrea gigas]	67.8	6e-12	COG0500	SAM-dependent methyltransferase	QR	Secondary metabolites biosynthesis, transport and catabolism;General function prediction only	K00569|1|2e-173|481|crg:105335515| thiopurine S-methyltransferase [EC:2.1.1.67]		GO:0016740//transferase activity	-
	Gglean026667.1	PREDICTED: tubulin beta-1 chain-like [Megachile rotundata]	-	-	-	-	-	-	K07375|1|0.0|686|bfo:BRAFLDRAFT_124235| tubulin beta	GO:0001764//neuron migration;GO:0051258//protein polymerization;GO:0006184//GTP catabolic process;GO:0007018//microtubule-based movement	GO:0005515//protein binding;GO:0003924//GTPase activity;GO:0005198//structural molecule activity;GO:0005525//GTP binding	GO:0005874//microtubule;GO:0005737//cytoplasm
	Gglean007410.1	Sarcoplasmic calcium-binding protein [Crassostrea gigas]	-	-	-	-	-	-	-	-	-	-
	Gglean007408.1	Sarcoplasmic calcium-binding protein [Crassostrea gigas]	-	-	-	-	-	-	-	-	-	-
	Gglean015908.1	Gamma-1-syntrophin [Crassostrea gigas]	-	-	-	-	-	-	K12196|1|8e-22|103|pps:100979126| vacuolar protein-sorting-associated protein 4!K06095|2|2e-11|72.0|crg:105348307| multiple PDZ domain protein!K05631|3|2e-10|68.6|adf:107331076| atrophin-1 interacting protein 3 (BAI1-associated protein 1)!K12076|4|2e-09|65.5|api:100165774| disks large protein 1!K11828|5|4e-09|64.3|ptr:468444| discs large protein 4	-	-	-
	Gglean025706.1	hypothetical protein CGI_10001984 [Crassostrea gigas]	-	-	-	-	-	-	K13912|1|3e-07|52.4|crg:105325278| deleted in malignant brain tumors 1 protein	-	-	-
	Gglean011102.1	Optic atrophy 3-like protein [Crassostrea gigas]	-	-	-	-	-	-	-	GO:0031413//regulation of buoyancy;GO:0050881//musculoskeletal movement;GO:0007626//locomotory behavior		GO:0005739//mitochondrion
	Gglean027900.1	Troponin T, skeletal muscle [Crassostrea gigas]	-	-	-	-	-	-	K12046|1|2e-80|251|crg:105348570| troponin T, fast skeletal muscle	-	-	-
Down-regulated DEPs
	Protein_ID	NCBInr Description	COG Score	COG E-value	COG ID	COG Function-Description	COG Code	COG Function-Categories	KEGG(ko_id|rank|evalue|score|identity|ko_definition)	GO Biological_Process	GO Molecular_Function	GO Cellular_Component
Common DEPs	Gglean034487.1	hypothetical protein CGI_10003464 [Crassostrea gigas]	-	-	-	-	-	-	-	-	-	-
	Gglean012698.1	Membrane-bound transcription factor site-2 protease [Crassostrea gigas]	77.8	1e-13	COG0750	Membrane-associated protease RseP, regulator of RpoE activity	OK	Posttranslational modification, protein turnover, chaperones;Transcription	K07765|1|0.0|868|crg:105336925| S2P endopeptidase [EC:3.4.24.85]	-	-	-
	Gglean035117.1	Transmembrane and ubiquitin-like domain-containing protein 1 [Crassostrea gigas]	-	-	-	-	-	-	-	-	-	-
	Gglean033915.1	Integrin alpha-4 [Crassostrea gigas]	-	-	-	-	-	-	K06584|1|1e-24|100|crg:105348912| integrin alpha 8!K06483|2|2e-11|62.8|sasa:106586464| integrin alpha 4	-	-	-
	Gglean029309.1	hypothetical protein CGI_10002609 [Crassostrea gigas]	-	-	-	-	-	-	-	-	-	-
	Gglean010101.1	Cathepsin K [Crassostrea gigas]	-	-	-	-	-	-	-	-	-	-
	Gglean000270.1	Dimethyladenosine transferase 1, mitochondrial [Crassostrea gigas]	131	6e-35	COG0030	16S rRNA A1518 and A1519 N6-dimethyltransferase RsmA/KsgA/DIM1 (may also have DNA glycosylase/AP lyase activity)	J	Translation, ribosomal structure and biogenesis	K15266|1|5e-132|381|crg:105347283| dimethyladenosine transferase 1, mitochondrial [EC:2.1.1.-]	GO:0016070//RNA metabolic process;GO:0010467//gene expression	-	-
	Gglean016983.1	Putative serine/threonine-protein kinase pats1 [Crassostrea gigas]	220	6e-56	COG4886	Leucine-rich repeat (LRR) protein	K	Transcription	K08844|1|0.0|821|crg:105342840| leucine-rich repeat kinase 2 [EC:2.7.11.1]	GO:0009987//cellular process	-	-
	Gglean021207.1	PREDICTED: hypothetical protein LOC100639296 [Amphimedon queenslandica]	-	-	-	-	-	-	K06662|1|2e-10|65.9|aag:AaeL_AAEL007649| cell cycle checkpoint protein	-	-	-
	Gglean030852.1	Hemicentin-1 [Crassostrea gigas]	-	-	-	-	-	-	K17341|1|1e-36|158|xla:108714511| hemicentin	-	-	-
V. alginolyticusWT specific DEPs	Gglean001214.1	Prestin [Crassostrea gigas]	98.2	1e-19	COG0659	Sulfate permease or related transporter, MFS superfamily	P	Inorganic ion transport and metabolism	K14703|1|0.0|558|crg:105337646| solute carrier family 26, member 5	-	-	-
	Gglean009618.1	Agrin [Crassostrea gigas]	-	-	-	-	-	-	-	-	-	-
	Gglean035459.1	hypothetical protein CGI_10010108 [Crassostrea gigas]	-	-	-	-	-	-	-	-	-	-
	Gglean034887.1	Serine/threonine-protein kinase Nek8 [Crassostrea gigas]	125	3e-29	COG1413	HEAT repeat	R	General function prediction only	K20877|1|0.0|1266|crg:105318506| NIMA (never in mitosis gene a)-related kinase 8 [EC:2.7.11.1]		GO:0016301//kinase activity	-
	Gglean016144.1	hypothetical protein CGI_10013975 [Crassostrea gigas]	-	-	-	-	-	-	-	-	-	-
	Gglean000403.1	alanopine dehydrogenase 2 [Crassostrea gigas]	94.7	1e-19	COG0240	Glycerol-3-phosphate dehydrogenase	C	Energy production and conversion	-	GO:0046168//glycerol-3-phosphate catabolic process;GO:0055114//oxidation-reduction process	GO:0051287//NAD binding;GO:0047636//alanopine dehydrogenase activity;GO:0016616//oxidoreductase activity, acting on the CH-OH group of donors, NAD or NADP as acceptor;GO:0050305//strombine dehydrogenase activity	GO:0005737//cytoplasm
	Gglean007254.1	EF-hand calcium-binding domain-containing protein 6 [Crassostrea gigas]	-	-	-	-	-	-	K03252|1|4e-12|75.1|spu:582130| translation initiation factor 3 subunit C!K11512|3|4e-12|74.7|sasa:106587408| centromere protein T	-	-	-
	Gglean028710.1	hypothetical protein CGI_10006644 [Crassostrea gigas]	-	-	-	-	-	-	-	-	-	-
V. alginolyticus△vscC specific DEPs	Gglean011060.1	Baculoviral IAP repeat-containing protein 6 [Crassostrea gigas]	-	-	-	-	-	-	K10586|1|0.0|5573|crg:105334740| baculoviral IAP repeat-containing protein 6 (apollon) [EC:2.3.2.23]	-	-	-
	Gglean005365.1	hypothetical protein CGI_10009153 [Crassostrea gigas]	-	-	-	-	-	-	-	-	-	-
	Gglean016390.1	PREDICTED: NADH dehydrogenase [ubiquinone] 1 alpha subcomplex subunit 5-like [Sorex araneus]	-	-	-	-	-	-	K03949|1|1e-74|221|crg:105340141|			GO:0005747//mitochondrial respiratory chain complex I
	Gglean024265.1	Ral guanine nucleotide dissociation stimulator-like 1 [Crassostrea gigas]	-	-	-	-	-	-	K17635|1|0.0|1200|crg:105335724| ral guanine nucleotide dissociation stimulator-like 1	GO:0007165//signal transduction	-	-
	Gglean033713.1	-	-	-	-	-	-	-	K20187|1|2e-47|152|crg:105343778| biogenesis of lysosome-related organelles complex 1 subunit 5	-	-	-
	Gglean003707.1	hypothetical protein CGI_10011919 [Crassostrea gigas]	-	-	-	-	-	-	-	-	-	-
	Gglean012983.1	hypothetical protein CGI_10001091 [Crassostrea gigas]	-	-	-	-	-	-	-	-	-	-
	Gglean031794.1	hypothetical protein CGI_10023394 [Crassostrea gigas]	53.9	1e-05	COG5048	FOG: Zn-finger	R	General function prediction only	K20796|1|7e-78|262|crg:105330008| histone-lysine N-methyltransferase PRDM7/9 [EC:2.1.1.43]	-	-	-
	Gglean013821.1	Serine/threonine-protein phosphatase 6 catalytic subunit [Crassostrea gigas]	-	-	-	-	-	-	K15498|1|2e-39|136|crg:105332168| serine/threonine-protein phosphatase 6 catalytic subunit [EC:3.1.3.16]	GO:0000082//G1/S transition of mitotic cell cycle;GO:0006470//protein dephosphorylation	GO:0046872//metal ion binding;GO:0004722//protein serine/threonine phosphatase activity;GO:0005515//protein binding	GO:0005829//cytosol
	Gglean029100.1	hypothetical protein CGI_10003630 [Crassostrea gigas]	-	-	-	-	-	-	-	-	-	-
	Gglean006658.1	hypothetical protein CGI_10003824 [Crassostrea gigas]	-	-	-	-	-	-	-	-	-	-
	Gglean013071.1	Neurocalcin-like protein [Crassostrea gigas]	-	-	-	-	-	-	K19695|1|9e-47|154|lcm:102359888| neurocalcin delta		GO:0005509//calcium ion binding	-
	Gglean020449.1	Soluble guanylate cyclase 88E [Crassostrea gigas]	194	9e-52	COG3706	Two-component response regulator, PleD family, consists of two REC domains and a diguanylate cyclase (GGDEF) domain	TK	Signal transduction mechanisms;Transcription	K01769|1|0.0|1500|crg:105319035| guanylate cyclase, other [EC:4.6.1.2]	GO:0009190//cyclic nucleotide biosynthetic process	GO:0016849//phosphorus-oxygen lyase activity;GO:1901363//heterocyclic compound binding;GO:0097159//organic cyclic compound binding	-
	Gglean015005.1	Splicing factor, arginine/serine-rich 8 [Crassostrea gigas]	-	-	-	-	-	-	K12825|1|5e-07|55.5|pxy:105384524| splicing factor 3A subunit 1	-	-	-
	Gglean022586.1	Protein fmtA [Crassostrea gigas]	106	7e-23	COG1680	CubicO group peptidase, beta-lactamase class C family	V	Defense mechanisms	-	-	-	-
	Gglean014910.1	Aminopeptidase N [Crassostrea gigas]	321	8e-94	COG0308	Aminopeptidase N	E	Amino acid transport and metabolism	K11140|1|0.0|1948|crg:105330954| aminopeptidase N [EC:3.4.11.2]	-	-	-
	Gglean002531.1	Hemicentin-1 [Crassostrea gigas]	-	-	-	-	-	-	K06772|1|7e-41|151|crg:105346296| limbic system-associated membrane protein!K06773|3|2e-08|60.8|lgi:LOTGIDRAFT_120413| opioid binding protein/cell adhesion molecule-like!K17341|4|2e-08|61.6|mdo:100024634| hemicentin	GO:0050896//response to stimulus;GO:0044707//single-multicellular organism process	-	-
	Gglean020173.1	-	-	-	-	-	-	-	-	-	-	-
	Gglean009407.1	USP-like protein isoform 2 [Crassostrea ariakensis]	67.4	3e-13	COG0589	Nucleotide-binding universal stress protein, UspA family	T	Signal transduction mechanisms	-	GO:0006950//response to stress	-	-
	Gglean009281.1	-	-	-	-	-	-	-	-	-	-	-
	Gglean014488.1	PI-PLC X domain-containing protein 3, partial [Crassostrea gigas]	-	-	-	-	-	-	-	-	-	-
