# Supplementary material for: Virulence of Vibrio alginolyticus Accentuates Apoptosis and Immune Rigor in the Oyster Crassostrea hongkongensis
Source: Front Immunol. 2021 Sep 21;12:746017. doi: 10.3389/fimmu.2021.746017 (PMC8490866; doi:10.3389/fimmu.2021.746017)
Supplement: Supplementary file 1 [file DataSheet_1.zip › supplementary material/Supplementary Table 4.xlsx]

## Sheet: Sheet1
Supplementary Table 4. GO term enrichment
	Up-regulation pathway			Down-regulation pathway
Pathway	Common	V. alginolyticusWT specific	V. alginolyticus△vscC specific	Common	V. alginolyticusWT specific	V. alginolyticus△vscC specific
PI3K-Akt signaling pathway	Gglean004347.1	Gglean016062.1	Gglean013292.1,Gglean009260.1	Gglean033915.1	-	-
Calcium signaling pathway	Gglean016301.1	-	Gglean007410.1,Gglean007408.1	-	Gglean007254.1	-
ECM-receptor interaction	-	Gglean016062.1,Gglean029048.1	Gglean009260.1	Gglean033915.1	-	-
Cell adhesion molecules	-		Gglean009749.1,Gglean016274.1	Gglean033915.1	-	-
Peroxisome	-	Gglean026370.1,Gglean008844.1,Gglean008813.1	-	-	-	-
Lysosome	-	Gglean010455.1, Gglean027214.1	-	-	-	-
RNA polymerase	-	Gglean029476.1	-	-	-	-
Neuroactive ligand-receptor interaction	-	Gglean011172.1	-	-	-	-
Endocytosis	-	-	Gglean015908.1, Gglean027043.1	-	-	-
Phagosome	-	-	Gglean013292.1,Gglean026667.1	-	-	-
Rap1 signaling pathway	-	-	Gglean015908.1	-	-	-
Purine metabolism	-	-	Gglean009752.1	-	-	-
cell cycle	-	-	-	-	Gglean034887.1	-
Oxidative phosphorylation	-	-	-	-	-	Gglean016390.1
Apoptosis	-	-	-	-	-	Gglean011060.1
Ras signaling pathway	-	-	-	-	-	Gglean024265.1
cGMP signaling pathway	-	-	-	-	-	Gglean020449.1
